# Supplementary material for: Evaluation of Nursing Students’ Experience of Clinical Placement in a Rural Setting Using CLES+T Scale
Source: Nurs Rep. 2026 Apr 13;16(4):132. doi: 10.3390/nursrep16040132 (PMC13119122; doi:10.3390/nursrep16040132)
Supplement: Supplementary file 1 [file nursrep-16-00132-s001.zip]

Archive with 1 entries (1 files):
- nursrep-4184803-supplementary.pdf
